# Supplementary material for: Harnessing Jasmonate Pathways: PgJAR1’s Impact on Ginsenoside Accumulation in Ginseng
Source: Plants (Basel). 2025 Mar 8;14(6):847. doi: 10.3390/plants14060847 (PMC11945057; doi:10.3390/plants14060847)
Supplement: Supplementary file 1 [file plants-14-00847-s001.zip]

Archive with 1 entries (1 files):
- plants-3433326-supplementary.pdf
